# Supplementary material for: Evaluation of a Follow-Up Health Consultation Program for Patients with Coronavirus Disease 2019 in Korea: Using the Context–Input–Process–Product Model
Source: Int J Environ Res Public Health. 2022 Jun 29;19(13):7996. doi: 10.3390/ijerph19137996 (PMC9266060; doi:10.3390/ijerph19137996)
Supplement: Supplementary file 1 [file ijerph-19-07996-s001.zip]

Archive with 2 entries (2 files):
- S1 Appendix_Questionnaire for doctor.pdf
- S2 Appendix_Questionnaire for patient.pdf
